# Supplementary material for: Metabolism of Selected 2-Arylbenzofurans in a Colon In Vitro Model System
Source: Foods. 2021 Nov 10;10(11):2754. doi: 10.3390/foods10112754 (PMC8625357; doi:10.3390/foods10112754)
Supplement: Supplementary file 1 [file foods-10-02754-s001.zip]

Archive with 1 entries (1 files):
- foods-1424795-SI.pdf
